# Supplementary material for: Carrying Regiella insecticola Does Not Impose Detectable Life-History Costs on Dominant Chilean Sitobion avenae Superclones Under Simulated Heat-Wave Conditions
Source: Insects. 2026 Jul 16;17(7):730. doi: 10.3390/insects17070730 (PMC13411810; doi:10.3390/insects17070730)
Supplement: Supplementary file 1 [file insects-17-00730-s001.zip]

Archive with 1 entries (1 files):
- insects-4324626-supplementary.pdf
